# Supplementary material for: Just Play Cognitive Modern Board and Card Games, It’s Going to Be Good for Your Executive Functions: A Randomized Controlled Trial with Children at Risk of Social Exclusion
Source: Children (Basel). 2023 Aug 31;10(9):1492. doi: 10.3390/children10091492 (PMC10527566; doi:10.3390/children10091492)
Supplement: Supplementary file 1 [file children-10-01492-s001.zip]

Archive with 1 entries (1 files):
- children-2449051-supplementary.pdf
